# Supplementary material for: Chemical Treatments on Invasive Bivalve, Corbicula fluminea
Source: Animals (Basel). 2024 Jun 14;14(12):1789. doi: 10.3390/ani14121789 (PMC11201199; doi:10.3390/ani14121789)
Supplement: Supplementary file 1 [file animals-14-01789-s001.zip]

Archive with 1 entries (1 files):
- animals-3019866-supplementary.pdf
